# Supplementary material for: Severe Aortic Stenosis and Pre-Excitation Syndrome in Pregnancy—A Multidisciplinary Approach
Source: Diagnostics (Basel). 2025 Aug 20;15(16):2099. doi: 10.3390/diagnostics15162099 (PMC12385372; doi:10.3390/diagnostics15162099)
Supplement: Supplementary file 1 [file diagnostics-15-02099-s001.zip]

Archive with 13 entries (12 files):
- Video1.mp4
- Video2.mp4
- Video3.mp4
- Video4.mp4
- Video5.mp4
- Video6.mp4
- __MACOSX/
- __MACOSX/._Video1.mp4
- __MACOSX/._Video2.mp4
- __MACOSX/._Video3.mp4
- __MACOSX/._Video4.mp4
- __MACOSX/._Video5.mp4
- __MACOSX/._Video6.mp4
